# Supplementary material for: MycoRRdb: A Database of Computationally Identified Regulatory Regions within Intergenic Sequences in Mycobacterial Genomes
Source: PLoS One. 2012 Apr 26;7(4):e36094. doi: 10.1371/journal.pone.0036094 (PMC3338573; doi:10.1371/journal.pone.0036094)
Supplement: Table S1 — DNA motifs in MycoRRdb mapped with regulatory regions reported in literature. (Available at: http://mycorrdb.uohbif.in/links.php). (XLS) [file pone.0036094.s001.xls]

## Sheet: Regulatory Regions
Table S1: DNA motifs in MycoRRdb mapped with regulatory regions reported in literature (Regulatory regions reported in literature and coinciding with DNA motifs in MycoRRdb are shown in bold).
S. no.	ORF-ID predicted in MycoRRdb (along with orthologs having identical DNA motif)	Genome	DNA motif predited in MycoRRdb	Reference in which regulatory region is reported
1	Rv2594c	Mycobacterium tuberculosis H37Rv	TAGCGTATCGAACGATTGTTCGGAAATGGC	Rand et al. (2003) Mol Microbiol, 50; Davis et al. (2002) J Bacteriol, 184; Brooks et al. (2001) J Bacteriol, 183;
	BCG_2617c	Mycobacterium bovis BCG Pasteur 1173P2
	JTY_2611	Mycobacterium bovis BCG Tokyo 172
	MAF_26110	Mycobacterium africanum GM041182
	Mb2625c	Mycobacterium bovis AF2122/97
	MCAN_26361	Mycobacterium canettii
	MRA_2623	Mycobacterium tuberculosis H37Ra
	MT2671	Mycobacterium tuberculosis CDC1551
	TBFG_12614	Mycobacterium tuberculosis F11
	TBMG_01378	Mycobacterium tuberculosis KZN 1435
2	Rv2595	Mycobacterium tuberculosis H37Rv	ATCGTTCGATACGCTAGCGGATCGTCCCGA	Rand et al. (2003) Mol Microbiol, 50; Davis et al. (2002) J Bacteriol, 184; Brooks et al. (2001) J Bacteriol, 183;
	BCG_2618	Mycobacterium bovis BCG Pasteur 1173P2
	JTY_2612	Mycobacterium bovis BCG Tokyo 172
	MAF_26120	Mycobacterium africanum GM041182
	Mb2626	Mycobacterium bovis AF2122/97
	MCAN_26371	Mycobacterium canettii
	MRA_2623A	Mycobacterium tuberculosis H37Ra
	TBMG_01377	Mycobacterium tuberculosis KZN 1435
3	Rv2737A	Mycobacterium tuberculosis H37Rv	ACAGTAGCCGAACACCTGTTCGATTCAAGT	Movahedzadeh et al. (1997) J Bacteriol, 179; Rand et al. (2003) Mol Microbiol, 50; Davis et al. (2002) J Bacteriol, 184; Brooks et al. (2001) J Bacteriol, 183;
	BCG_2751	Mycobacterium bovis BCG Pasteur 1173P2
	JTY_2745	Mycobacterium bovis BCG Tokyo 172
	MAF_27420	Mycobacterium africanum GM041182
	Mb2757	Mycobacterium bovis AF2122/97
	MCAN_27641	Mycobacterium canettii
	MRA_2764	Mycobacterium tuberculosis H37Ra
	TBFG_12751	Mycobacterium tuberculosis F11
	TBMG_01238	Mycobacterium tuberculosis KZN 1435
4	Rv0282	Mycobacterium tuberculosis H37Rv	GACAGTTAGCTTATGCAATGCTAACTTCG	Prakash et al. (2005) Bioinformatics, 21; Rodriguez et al. (2002) Infect Immun, 70; Gold et al. (2001) Mol Microbiol, 42;
	BCG_0322	Mycobacterium bovis BCG Pasteur 1173P2
	JTY_0292	Mycobacterium bovis BCG Tokyo 172
	MAF_02840	Mycobacterium africanum GM041182
	Mb0290	Mycobacterium bovis AF2122/97
	MCAN_02911	Mycobacterium canettii
	TBMG_00287	Mycobacterium tuberculosis KZN 1435
5	Rv0338c	Mycobacterium tuberculosis H37Rv	CCGGTAGGTTAGGACAGCCTTTCTCGCGGC	Prakash et al. (2005) Bioinformatics, 21; Gold et al. (2001) Mol Microbiol, 42;
	BCG_0377c	Mycobacterium bovis BCG Pasteur 1173P2
	JTY_0347	Mycobacterium bovis BCG Tokyo 172
	MAF_03400	Mycobacterium africanum GM041182
	Mb0345c	Mycobacterium bovis AF2122/97
	MCAN_03401	Mycobacterium canettii
	MRA_0347	Mycobacterium tuberculosis H37Ra
	MT0352	Mycobacterium tuberculosis CDC1551
	TBFG_10343	Mycobacterium tuberculosis F11
	TBMG_00342	Mycobacterium tuberculosis KZN 1435
6	Rv0451c	Mycobacterium tuberculosis H37Rv	AACCATGTTTTACTTAGGCTAGGCTTAGTT	Prakash et al. (2005) Bioinformatics, 21; Gold et al. (2001) Mol Microbiol, 42;
	BCG_0490c	Mycobacterium bovis BCG Pasteur 1173P2
	JTY_0460	Mycobacterium bovis BCG Tokyo 172
	MAF_04530	Mycobacterium africanum GM041182
	Mb0459c	Mycobacterium bovis AF2122/97
	MCAN_04491	Mycobacterium canettii
	MRA_0456	Mycobacterium tuberculosis H37Ra
	MT0467	Mycobacterium tuberculosis CDC1551
	TBFG_10457	Mycobacterium tuberculosis F11
	TBMG_00452	Mycobacterium tuberculosis KZN 1435
7	Rv1519	Mycobacterium tuberculosis H37Rv	CCAAGATGACATTTTTACAAGGTAAGGCTAG	Prakash et al. (2005) Bioinformatics, 21; Rodriguez et al. (2002) Infect Immun, 70; Gold et al. (2001) Mol Microbiol, 42;
	BCG_1571	Mycobacterium bovis BCG Pasteur 1173P2
	JTY_1546	Mycobacterium bovis BCG Tokyo 172
	MAF_15460	Mycobacterium africanum GM041182
	Mb1546	Mycobacterium bovis AF2122/97
	MCAN_15401	Mycobacterium canettii
	MRA_1531	Mycobacterium tuberculosis H37Ra
	MT1569	Mycobacterium tuberculosis CDC1551
8	Rv1846c	Mycobacterium tuberculosis H37Rv	GTAATGATAGGCAAGGCTGCCCTAATTTAGC	Prakash et al. (2005) Bioinformatics, 21; Gold et al. (2001) Mol Microbiol, 42;
	BCG_1882c	Mycobacterium bovis BCG Pasteur 1173P2
	JTY_1866	Mycobacterium bovis BCG Tokyo 172
	MAF_18680	Mycobacterium africanum GM041182
	Mb1877c	Mycobacterium bovis AF2122/97
	MCAN_18611	Mycobacterium canettii
	MRA_1857	Mycobacterium tuberculosis H37Ra
	MT1894	Mycobacterium tuberculosis CDC1551
	TBFG_11874	Mycobacterium tuberculosis F11
	TBMG_02148	Mycobacterium tuberculosis KZN 1435
9	Rv1876	Mycobacterium tuberculosis H37Rv	CTGATTAGTGGAGTCTAACCTAACAAT	Rodriguez et al. (2002) Infect Immun, 70; Prakash et al. (2005) Bioinformatics, 21; Gold et al. (2001) Mol Microbiol, 42;
	BCG_1912	Mycobacterium bovis BCG Pasteur 1173P2
	JTY_1896	Mycobacterium bovis BCG Tokyo 172
	MAF_18980	Mycobacterium africanum GM041182
	Mb1907	Mycobacterium bovis AF2122/97
	MCAN_18911	Mycobacterium canettii
	MRA_1887	Mycobacterium tuberculosis H37Ra
	MT1925	Mycobacterium tuberculosis CDC1551
	TBFG_11904	Mycobacterium tuberculosis F11
	TBMG_02118	Mycobacterium tuberculosis KZN 1435
10	Rv2122c	Mycobacterium tuberculosis H37Rv	AGGGTAGCCTAACCTATATTAGGATGCCCT	Prakash et al. (2005) Bioinformatics, 21; Rodriguez et al. (2002) Infect Immun, 70; Rodriguez et al. (1999) Tuber Lung Dis, 79; Gold et al. (2001) Mol Microbiol, 42;
	BCG_2139c	Mycobacterium bovis BCG Pasteur 1173P2
	JTY_2133	Mycobacterium bovis BCG Tokyo 172
	MAF_21340	Mycobacterium africanum GM041182
	Mb2146c	Mycobacterium bovis AF2122/97
	MRA_2137	Mycobacterium tuberculosis H37Ra
	MT2182	Mycobacterium tuberculosis CDC1551
	TBFG_12154	Mycobacterium tuberculosis F11
	TBMG_01858	Mycobacterium tuberculosis KZN 1435
11	Rv2123	Mycobacterium tuberculosis H37Rv	AGGGCATCCTAATATAGGTTAGGCTACCCT	Prakash et al. (2005) Bioinformatics, 21; Rodriguez et al. (2002) Infect Immun, 70; Rodriguez et al. (1999) Tuber Lung Dis, 79; Gold et al. (2001) Mol Microbiol, 42;
	BCG_2140	Mycobacterium bovis BCG Pasteur 1173P2
	JTY_2134	Mycobacterium bovis BCG Tokyo 172
	MAF_21350	Mycobacterium africanum GM041182
	Mb2147	Mycobacterium bovis AF2122/97
	MRA_2138	Mycobacterium tuberculosis H37Ra
	MT2182.1	Mycobacterium tuberculosis CDC1551
	TBFG_12155	Mycobacterium tuberculosis F11
	TBMG_01857	Mycobacterium tuberculosis KZN 1435
12	Rv2383c	Mycobacterium tuberculosis H37Rv	CTAAAATTAGGGCAGCCTGTGCTAACAGGGG	Prakash et al. (2005) Bioinformatics, 21; Rodriguez et al. (2002) Infect Immun, 70; Gold et al. (2001) Mol Microbiol, 42;
	BCG_2397c	Mycobacterium bovis BCG Pasteur 1173P2
	JTY_2391	Mycobacterium bovis BCG Tokyo 172
	MAF_23970	Mycobacterium africanum GM041182
	Mb2404c	Mycobacterium bovis AF2122/97
	MCAN_24151	Mycobacterium canettii
	MRA_2406	Mycobacterium tuberculosis H37Ra
	MT2451	Mycobacterium tuberculosis CDC1551
	TBFG_12408	Mycobacterium tuberculosis F11
	TBMG_01592	Mycobacterium tuberculosis KZN 1435
13	Rv2384	Mycobacterium tuberculosis H37Rv	CCCCTGTTAGCACAGGCTGCCCTAATTTTAG	Prakash et al. (2005) Bioinformatics, 21; Rodriguez et al. (2002) Infect Immun, 70; Gold et al. (2001) Mol Microbiol, 42;
	BCG_2398	Mycobacterium bovis BCG Pasteur 1173P2
	JTY_2392	Mycobacterium bovis BCG Tokyo 172
	MAF_23980	Mycobacterium africanum GM041182
	Mb2405	Mycobacterium bovis AF2122/97
	MCAN_24161	Mycobacterium canettii
	MRA_2407	Mycobacterium tuberculosis H37Ra
	MT2452	Mycobacterium tuberculosis CDC1551
	TBFG_12409	Mycobacterium tuberculosis F11
	TBMG_01591	Mycobacterium tuberculosis KZN 1435
14	Rv2386c	Mycobacterium tuberculosis H37Rv	ATTAAGTAGGTTAGGCTACATTTACTAGCT	Prakash et al. (2005) Bioinformatics, 21; Rodriguez et al. (2002) Infect Immun, 70; Gold et al. (2001) Mol Microbiol, 42;
	BCG_2400c	Mycobacterium bovis BCG Pasteur 1173P2
	JTY_2394	Mycobacterium bovis BCG Tokyo 172
	MAF_24000	Mycobacterium africanum GM041182
	Mb2407c	Mycobacterium bovis AF2122/97
	MCAN_24181	Mycobacterium canettii
	MRA_2409	Mycobacterium tuberculosis H37Ra
	MT2454	Mycobacterium tuberculosis CDC1551
	TBFG_12411	Mycobacterium tuberculosis F11
	TBMG_01589	Mycobacterium tuberculosis KZN 1435
15	Rv2865	Mycobacterium tuberculosis H37Rv	GAAGGTGAGCCCTAATTTAGGGCTGAGCAGG	Gold et al. (2001) Mol Microbiol, 42;
	BCG_2887	Mycobacterium bovis BCG Pasteur 1173P2
	JTY_2882	Mycobacterium bovis BCG Tokyo 172
	MAF_28700	Mycobacterium africanum GM041182
	Mb2890	Mycobacterium bovis AF2122/97
	MCAN_28871	Mycobacterium canettii
	MRA_2890	Mycobacterium tuberculosis H37Ra
	TBFG_12881	Mycobacterium tuberculosis F11
	TBMG_01104	Mycobacterium tuberculosis KZN 1435
16	Rv3838c	Mycobacterium tuberculosis H37Rv	CTGTGTTTAGGTAAGCCTAAGTTAACTAATG	Prakash et al. (2005) Bioinformatics, 21; Rodriguez et al. (2002) Infect Immun, 70; Gold et al. (2001) Mol Microbiol, 42;
	BCG_3901c	Mycobacterium bovis BCG Pasteur 1173P2
	JTY_3903	Mycobacterium bovis BCG Tokyo 172
	MAF_38530	Mycobacterium africanum GM041182
	Mb3868c	Mycobacterium bovis AF2122/97
	MCAN_38571	Mycobacterium canettii
	MRA_3878	Mycobacterium tuberculosis H37Ra
	MT3946	Mycobacterium tuberculosis CDC1551
	TBFG_13872	Mycobacterium tuberculosis F11
	TBMG_03884	Mycobacterium tuberculosis KZN 1435
17	Rv3839	Mycobacterium tuberculosis H37Rv	CATTAGTTAACTTAGGCTTACCTAAACACAG	Prakash et al. (2005) Bioinformatics, 21; Rodriguez et al. (2002) Infect Immun, 70; Gold et al. (2001) Mol Microbiol, 42;
	BCG_3902	Mycobacterium bovis BCG Pasteur 1173P2
	JTY_3904	Mycobacterium bovis BCG Tokyo 172
	MAF_38540	Mycobacterium africanum GM041182
	Mb3869	Mycobacterium bovis AF2122/97
	MCAN_38581	Mycobacterium canettii
	MRA_3879	Mycobacterium tuberculosis H37Ra
	MT3947	Mycobacterium tuberculosis CDC1551
	TBFG_13873	Mycobacterium tuberculosis F11
	TBMG_03885	Mycobacterium tuberculosis KZN 1435
18	Rv3841	Mycobacterium tuberculosis H37Rv	AGGAAAGCCTTTCCTGAGTAAGTATTGCCT	Prakash et al. (2005) Bioinformatics, 21; Rodriguez et al. (2002) Infect Immun, 70; Gold et al. (2001) Mol Microbiol, 42;
	BCG_3904	Mycobacterium bovis BCG Pasteur 1173P2
	JTY_3906	Mycobacterium bovis BCG Tokyo 172
	MAF_38560	Mycobacterium africanum GM041182
	Mb3871	Mycobacterium bovis AF2122/97
	MCAN_38601	Mycobacterium canettii
	MRA_3881	Mycobacterium tuberculosis H37Ra
	MT3949	Mycobacterium tuberculosis CDC1551
	TBFG_13875	Mycobacterium tuberculosis F11
	TBMG_03887	Mycobacterium tuberculosis KZN 1435
19	Rv1033c	Mycobacterium tuberculosis H37Rv	AGCGACATTTGAAAAATTTATGAATCCCGTG	Haydel et al. (2002) J Bacteriol, 184;
	BCG_1091c	Mycobacterium bovis BCG Pasteur 1173P2
	JTY_1063	Mycobacterium bovis BCG Tokyo 172
	MAF_10440	Mycobacterium africanum GM041182
	Mb1062c	Mycobacterium bovis AF2122/97
	MCAN_10391	Mycobacterium canettii
	MRA_1041	Mycobacterium tuberculosis H37Ra
	TBFG_11051	Mycobacterium tuberculosis F11
	TBMG_02954	Mycobacterium tuberculosis KZN 1435
20	Rv0515	Mycobacterium tuberculosis H37Rv	TAGTATCGAAAGTATGTTCGATCAGG	Davis et al. (2002) J Bacteriol, 184;
	BCG_0375	Mycobacterium bovis BCG Pasteur 1173P2
	BCG_0558	Mycobacterium bovis BCG Pasteur 1173P2
	JTY_0528	Mycobacterium bovis BCG Tokyo 172
	Mb0343	Mycobacterium bovis AF2122/97
	Mb0528	Mycobacterium bovis AF2122/97
	MRA_0522	Mycobacterium tuberculosis H37Ra
21	Rv2578c	Mycobacterium tuberculosis H37Rv	CAAAGTATAGAACGGTTGTTCGAATAATGG	Davis et al. (2002) J Bacteriol, 184;
	BCG_2601c	Mycobacterium bovis BCG Pasteur 1173P2
	JTY_2595	Mycobacterium bovis BCG Tokyo 172
	MAF_25950	Mycobacterium africanum GM041182
	Mb2609c	Mycobacterium bovis AF2122/97
	MCAN_26201	Mycobacterium canettii
	MRA_2607	Mycobacterium tuberculosis H37Ra
	MT2655	Mycobacterium tuberculosis CDC1551
	TBFG_12598	Mycobacterium tuberculosis F11
	TBMG_01395	Mycobacterium tuberculosis KZN 1435
22	Rv2579	Mycobacterium tuberculosis H37Rv	CCATTATTCGAACAACCGTTCTATACTTTG	Davis et al. (2002) J Bacteriol, 184;
	BCG_2602	Mycobacterium bovis BCG Pasteur 1173P2
	JTY_2596	Mycobacterium bovis BCG Tokyo 172
	MAF_25960	Mycobacterium africanum GM041182
	Mb2610	Mycobacterium bovis AF2122/97
	MCAN_26211	Mycobacterium canettii
	MRA_2608	Mycobacterium tuberculosis H37Ra
	MT2656	Mycobacterium tuberculosis CDC1551
	TBFG_12599	Mycobacterium tuberculosis F11
	TBMG_01394	Mycobacterium tuberculosis KZN 1435
23	Rv3370c	Mycobacterium tuberculosis H37Rv	CGCTGTATCGAACAATTGTTCGATATACTG	Davis et al. (2002) J Bacteriol, 184;
	BCG_3442c	Mycobacterium bovis BCG Pasteur 1173P2
	JTY_3442	Mycobacterium bovis BCG Tokyo 172
	MAF_33850	Mycobacterium africanum GM041182
	Mb3405c	Mycobacterium bovis AF2122/97
	MRA_3410	Mycobacterium tuberculosis H37Ra
	MT3480	Mycobacterium tuberculosis CDC1551
	TBFG_13406	Mycobacterium tuberculosis F11
24	Rv3395A	Mycobacterium tuberculosis H37Rv	GTTCGAAAATATGTTCGAAG	Davis et al. (2002) J Bacteriol, 184;
	BCG_3465	Mycobacterium bovis BCG Pasteur 1173P2
	JTY_3465	Mycobacterium bovis BCG Tokyo 172
	MAF_34090	Mycobacterium africanum GM041182
	Mb3428	Mycobacterium bovis AF2122/97
	MCAN_34191	Mycobacterium canettii
	MRA_3435	Mycobacterium tuberculosis H37Ra
25	Rv3395c	Mycobacterium tuberculosis H37Rv	CTTCGAACATATTTTCGAAC	Davis et al. (2002) J Bacteriol, 184;
	BCG_3464c	Mycobacterium bovis BCG Pasteur 1173P2
	JTY_3464	Mycobacterium bovis BCG Tokyo 172
	MAF_34080	Mycobacterium africanum GM041182
	Mb3427c	Mycobacterium bovis AF2122/97
	MCAN_34181	Mycobacterium canettii
	MRA_3434	Mycobacterium tuberculosis H37Ra
26	Rv3743c	Mycobacterium tuberculosis H37Rv	GAACATATGATCATATATTCTGATATGTTG	Cavet et al. (2002) J Biol Chem, 277;
	BCG_3802c	Mycobacterium bovis BCG Pasteur 1173P2
	JTY_3804	Mycobacterium bovis BCG Tokyo 172
	MAF_37520	Mycobacterium africanum GM041182
	Mb3769c	Mycobacterium bovis AF2122/97
	MCAN_37631	Mycobacterium canettii
	MRA_3781	Mycobacterium tuberculosis H37Ra
27	Rv3744	Mycobacterium tuberculosis H37Rv	CAACATATCAGAATATATGATCATATGTTC	Cavet et al. (2002) J Biol Chem, 277;
	BCG_3803	Mycobacterium bovis BCG Pasteur 1173P2
	JTY_3805	Mycobacterium bovis BCG Tokyo 172
	MAF_37530	Mycobacterium africanum GM041182
	Mb3770	Mycobacterium bovis AF2122/97
	MCAN_37641	Mycobacterium canettii
	MRA_3782	Mycobacterium tuberculosis H37Ra
28	Rv0251c	Mycobacterium tuberculosis H37Rv	TGGAACTTAAGCGTGGTCGACTCAGGTTCTT	Stewart et al. (2002) Microbiology, 148;
	BCG_0289c	Mycobacterium bovis BCG Pasteur 1173P2
	JTY_0258	Mycobacterium bovis BCG Tokyo 172
	MAF_02520	Mycobacterium africanum GM041182
	Mb0257c	Mycobacterium bovis AF2122/97
	MCAN_02581	Mycobacterium canettii
	MRA_0260	Mycobacterium tuberculosis H37Ra
	MT0265	Mycobacterium tuberculosis CDC1551
	TBFG_10254	Mycobacterium tuberculosis F11
	TBMG_00253	Mycobacterium tuberculosis KZN 1435
29	Rv0252	Mycobacterium tuberculosis H37Rv	AAGAACCTGAGTCGACCACGCTTAAGTTCCA	Stewart et al. (2002) Microbiology, 148;
	BCG_0290	Mycobacterium bovis BCG Pasteur 1173P2
	JTY_0259	Mycobacterium bovis BCG Tokyo 172
	MAF_02530	Mycobacterium africanum GM041182
	Mb0258	Mycobacterium bovis AF2122/97
	MCAN_02591	Mycobacterium canettii
	MRA_0261	Mycobacterium tuberculosis H37Ra
	MT0266	Mycobacterium tuberculosis CDC1551
	TBFG_10255	Mycobacterium tuberculosis F11
	TBMG_00254	Mycobacterium tuberculosis KZN 1435
30	Rv0350	Mycobacterium tuberculosis H37Rv	GCAAGCTTGAGCGGGGTGCACTCATCATAGT	Stewart et al. (2002) Microbiology, 148;
	BCG_0389	Mycobacterium bovis BCG Pasteur 1173P2
	JTY_0359	Mycobacterium bovis BCG Tokyo 172
	MAF_03520	Mycobacterium africanum GM041182
	Mb0358	Mycobacterium bovis AF2122/97
	MCAN_03521	Mycobacterium canettii
	MRA_0359	Mycobacterium tuberculosis H37Ra
	MT0365	Mycobacterium tuberculosis CDC1551
	TBFG_10355	Mycobacterium tuberculosis F11
	TBMG_00354	Mycobacterium tuberculosis KZN 1435
31	Rv0384c	Mycobacterium tuberculosis H37Rv	GTAAAATTGAGCGGAACAGACTCAACATTGA	Stewart et al. (2002) Microbiology, 148;
	BCG_0422c	Mycobacterium bovis BCG Pasteur 1173P2
	JTY_0392	Mycobacterium bovis BCG Tokyo 172
	MAF_03860	Mycobacterium africanum GM041182
	Mb0391c	Mycobacterium bovis AF2122/97
	MCAN_03861	Mycobacterium canettii
	MRA_0392	Mycobacterium tuberculosis H37Ra
32	Rv0385	Mycobacterium tuberculosis H37Rv	CAATGTTGAGTCTGTTCCGCTCAATTTTA	Stewart et al. (2002) Microbiology, 148;
	BCG_0423	Mycobacterium bovis BCG Pasteur 1173P2
	JTY_0393	Mycobacterium bovis BCG Tokyo 172
	MAF_03870	Mycobacterium africanum GM041182
	Mb0392	Mycobacterium bovis AF2122/97
	MCAN_03871	Mycobacterium canettii
	MRA_0393	Mycobacterium tuberculosis H37Ra
33	Rv0439c	Mycobacterium tuberculosis H37Rv	GCGAGTGCCAACGTTATTCTTAGCACTCGC	Stewart et al. (2002) Microbiology, 148;
	BCG_0478c	Mycobacterium bovis BCG Pasteur 1173P2
	JTY_0448	Mycobacterium bovis BCG Tokyo 172
	MAF_04410	Mycobacterium africanum GM041182
	Mb0447c	Mycobacterium bovis AF2122/97
	MCAN_04371	Mycobacterium canettii
	MRA_0444	Mycobacterium tuberculosis H37Ra
	MT0455	Mycobacterium tuberculosis CDC1551
	TBFG_10444	Mycobacterium tuberculosis F11
	TBMG_00440	Mycobacterium tuberculosis KZN 1435
34	Rv0991c	Mycobacterium tuberculosis H37Rv	TCTAGCACTTGAGACGGTAGAGTGCTAAC	Stewart et al. (2002) Microbiology, 148;
	BCG_1046c	Mycobacterium bovis BCG Pasteur 1173P2
	JTY_1018	Mycobacterium bovis BCG Tokyo 172
	MAF_10010	Mycobacterium africanum GM041182
	Mb1018c	Mycobacterium bovis AF2122/97
	MCAN_09961	Mycobacterium canettii
	MRA_0998	Mycobacterium tuberculosis H37Ra
	TBFG_11009	Mycobacterium tuberculosis F11
35	Rv3418c	Mycobacterium tuberculosis H37Rv	CTAGCACTCTCATGTATAGAGTGCTAG	Stewart et al. (2002) Microbiology, 148;
	BCG_3488c	Mycobacterium bovis BCG Pasteur 1173P2
	JTY_3488	Mycobacterium bovis BCG Tokyo 172
	MAB_3732c	Mycobacterium abscessus ATCC 19977
	MAF_34320	Mycobacterium africanum GM041182
	Mb3452c	Mycobacterium bovis AF2122/97
	MCAN_34421	Mycobacterium canettii
	MMAR_1125	Mycobacterium marinum M
	MRA_3458	Mycobacterium tuberculosis H37Ra
	MSMEG_1582	Mycobacterium smegmatis
	MT3527	Mycobacterium tuberculosis CDC1551
	MUL_0885	Mycobacterium ulcerans
	TBFG_13452	Mycobacterium tuberculosis F11
	TBMG_03469	Mycobacterium tuberculosis KZN 1435
36	Rv2719c	Mycobacterium tuberculosis H37Rv	CCAAGAATCAAACATGTGTTCGACAGGCGT	Rand et al. (2003) Mol Microbiol, 50; Dullaghan et al. (2002) Microbiology, 148;
	BCG_2732c	Mycobacterium bovis BCG Pasteur 1173P2
	JTY_2726	Mycobacterium bovis BCG Tokyo 172
	MAF_27230	Mycobacterium africanum GM041182
	Mb2738c	Mycobacterium bovis AF2122/97
	MCAN_27451	Mycobacterium canettii
	MRA_2747	Mycobacterium tuberculosis H37Ra
	MT2792	Mycobacterium tuberculosis CDC1551
	TBFG_12733	Mycobacterium tuberculosis F11
	TBMG_01255	Mycobacterium tuberculosis KZN 1435
37	Rv2720	Mycobacterium tuberculosis H37Rv	CGGAACACGCCTGTCGAACACATGTTTGATT	Rand et al. (2003) Mol Microbiol, 50; Dullaghan et al. (2002) Microbiology, 148;
	BCG_2733	Mycobacterium bovis BCG Pasteur 1173P2
	JTY_2727	Mycobacterium bovis BCG Tokyo 172
	MAF_27240	Mycobacterium africanum GM041182
	Mb2739	Mycobacterium bovis AF2122/97
	MCAN_27461	Mycobacterium canettii
	MRA_2748	Mycobacterium tuberculosis H37Ra
	MT2793	Mycobacterium tuberculosis CDC1551
	TBFG_12734	Mycobacterium tuberculosis F11
	TBMG_01254	Mycobacterium tuberculosis KZN 1435
38	Rv1394c	Mycobacterium tuberculosis H37Rv	CTTTGTCCCATAGTCTCATTTCGGGCCAGTC	Recchi et al. (2003) J Biol Chem, 278;
	BCG_1455c	Mycobacterium bovis BCG Pasteur 1173P2
	JTY_1430	Mycobacterium bovis BCG Tokyo 172
	MAF_14160	Mycobacterium africanum GM041182
	Mb1429c	Mycobacterium bovis AF2122/97
	MRA_1403	Mycobacterium tuberculosis H37Ra
	MT1439	Mycobacterium tuberculosis CDC1551
	TBFG_11423	Mycobacterium tuberculosis F11
	TBMG_02586	Mycobacterium tuberculosis KZN 1435
39	Rv1395	Mycobacterium tuberculosis H37Rv	GACTGGCCCGAAATGAGACTATGGGACAAAG	Recchi et al. (2003) J Biol Chem, 278;
	BCG_1456	Mycobacterium bovis BCG Pasteur 1173P2
	JTY_1431	Mycobacterium bovis BCG Tokyo 172
	MAF_14170	Mycobacterium africanum GM041182
	Mb1430	Mycobacterium bovis AF2122/97
	MRA_1404	Mycobacterium tuberculosis H37Ra
	MT1440	Mycobacterium tuberculosis CDC1551
	TBFG_11424	Mycobacterium tuberculosis F11
	TBMG_02585	Mycobacterium tuberculosis KZN 1435
40	Rv2728c	Mycobacterium tuberculosis H37Rv	AATGAGCGCGGGACAGTGTCGGCCTCTCAGC	Recchi et al. (2003) J Biol Chem, 278;
	BCG_2741c	Mycobacterium bovis BCG Pasteur 1173P2
	JTY_2735	Mycobacterium bovis BCG Tokyo 172
	MAF_27320	Mycobacterium africanum GM041182
	MCAN_27541	Mycobacterium canettii
	MRA_2755	Mycobacterium tuberculosis H37Ra
	MT2800	Mycobacterium tuberculosis CDC1551
	TBFG_12741	Mycobacterium tuberculosis F11
	TBMG_01247	Mycobacterium tuberculosis KZN 1435
41	Rv1909c	Mycobacterium tuberculosis H37Rv	CCAAAGTCTTGACTGATTCCAGAAAAGGG	Sala et al. (2003) J Bacteriol, 185;
	BCG_1948c	Mycobacterium bovis BCG Pasteur 1173P2
	JTY_1932	Mycobacterium bovis BCG Tokyo 172
	MAF_19320	Mycobacterium africanum GM041182
	Mb1944c	Mycobacterium bovis AF2122/97
	MCAN_19251	Mycobacterium canettii
	MRA_1920	Mycobacterium tuberculosis H37Ra
	MT1960	Mycobacterium tuberculosis CDC1551
	TBFG_11938	Mycobacterium tuberculosis F11
	TBMG_02083	Mycobacterium tuberculosis KZN 1435
42	Rv3854c	Mycobacterium tuberculosis H37Rv	TGACGGCCTCGACATTACGTTGATAGCGTGG	Engohang-Ndong et al. (2004) Mol Microbiol, 51;
	BCG_3917c	Mycobacterium bovis BCG Pasteur 1173P2
	JTY_3919	Mycobacterium bovis BCG Tokyo 172
	MAF_38690	Mycobacterium africanum GM041182
	Mb3884c	Mycobacterium bovis AF2122/97
	MCAN_38761	Mycobacterium canettii
	MRA_3894	Mycobacterium tuberculosis H37Ra
	MT3969	Mycobacterium tuberculosis CDC1551
	TBFG_13890	Mycobacterium tuberculosis F11
43	Rv3855	Mycobacterium tuberculosis H37Rv	CGAGGCCGTCAACGAGATGTCGACACTATCG	Engohang-Ndong et al. (2004) Mol Microbiol, 51;
	BCG_3918	Mycobacterium bovis BCG Pasteur 1173P2
	JTY_3920	Mycobacterium bovis BCG Tokyo 172
	MAF_38700	Mycobacterium africanum GM041182
	Mb3885	Mycobacterium bovis AF2122/97
	MCAN_38771	Mycobacterium canettii
	MRA_3895	Mycobacterium tuberculosis H37Ra
	MT3970	Mycobacterium tuberculosis CDC1551
	TBFG_13891	Mycobacterium tuberculosis F11
	TBMG_03904	Mycobacterium tuberculosis KZN 1435
44	Rv0981	Mycobacterium tuberculosis H37Rv	TCTCAGGCCAGTCTCAGGCGCTGCGACGACA	He and Zahrt (2005) J Bacteriol, 187;
	BCG_1036	Mycobacterium bovis BCG Pasteur 1173P2
	JTY_1008	Mycobacterium bovis BCG Tokyo 172
	MAF_09910	Mycobacterium africanum GM041182
	Mb1007	Mycobacterium bovis AF2122/97
	MCAN_09861	Mycobacterium canettii
	MRA_0988	Mycobacterium tuberculosis H37Ra
	MT1009	Mycobacterium tuberculosis CDC1551
	TBFG_10999	Mycobacterium tuberculosis F11
	TBMG_03008	Mycobacterium tuberculosis KZN 1435
45	Rv0698	Mycobacterium tuberculosis H37Rv	ACCAGCGCAGATCACTGTAGTCTTAGCTGAT	Prakash et al. (2005) Bioinformatics, 21;
	BCG_0747	Mycobacterium bovis BCG Pasteur 1173P2
	JTY_0717	Mycobacterium bovis BCG Tokyo 172
	Mb0717	Mycobacterium bovis AF2122/97
	MRA_0706	Mycobacterium tuberculosis H37Ra
	TBFG_10712	Mycobacterium tuberculosis F11
	TBMG_03995	Mycobacterium tuberculosis KZN 1435
46	Rv1343c	Mycobacterium tuberculosis H37Rv	GCCCAATAGAGCAGTGCGCGGTAACGTCG	Prakash et al. (2005) Bioinformatics, 21;
	BCG_1405c	Mycobacterium bovis BCG Pasteur 1173P2
	JTY_1379	Mycobacterium bovis BCG Tokyo 172
	MAF_13670	Mycobacterium africanum GM041182
	Mb1378c	Mycobacterium bovis AF2122/97
	MCAN_13611	Mycobacterium canettii
	MRA_1351	Mycobacterium tuberculosis H37Ra
	MT1384	Mycobacterium tuberculosis CDC1551
	TBFG_11373	Mycobacterium tuberculosis F11
	TBMG_02635	Mycobacterium tuberculosis KZN 1435
47	Rv1344	Mycobacterium tuberculosis H37Rv	CCACGACGTTACCGCGCACTGCTCTATTGG	Prakash et al. (2005) Bioinformatics, 21;
	BCG_1406	Mycobacterium bovis BCG Pasteur 1173P2
	JTY_1380	Mycobacterium bovis BCG Tokyo 172
	MAF_13680	Mycobacterium africanum GM041182
	Mb1379	Mycobacterium bovis AF2122/97
	MCAN_13621	Mycobacterium canettii
	MRA_1352	Mycobacterium tuberculosis H37Ra
	MT1385	Mycobacterium tuberculosis CDC1551
	TBFG_11374	Mycobacterium tuberculosis F11
	TBMG_02634	Mycobacterium tuberculosis KZN 1435
48	Rv2663	Mycobacterium tuberculosis H37Rv	CATTCTTTACGGCAGCCTGTTGTAAAGGTAA	Prakash et al. (2005) Bioinformatics, 21;
	BCG_2675	Mycobacterium bovis BCG Pasteur 1173P2
	JTY_2669	Mycobacterium bovis BCG Tokyo 172
	MAF_26670	Mycobacterium africanum GM041182
	Mb2681	Mycobacterium bovis AF2122/97
	MRA_2691	Mycobacterium tuberculosis H37Ra
	MT2737	Mycobacterium tuberculosis CDC1551
	TBFG_12678	Mycobacterium tuberculosis F11
	TBMG_01310	Mycobacterium tuberculosis KZN 1435
49	Rv2428	Mycobacterium tuberculosis H37Rv	AAATATGGTGTGATATATCACCTTTGCCTG	Rickman et al. (2005) Mol Microbiol, 56;
	BCG_2447	Mycobacterium bovis BCG Pasteur 1173P2
	JTY_2441	Mycobacterium bovis BCG Tokyo 172
	MAF_24440	Mycobacterium africanum GM041182
	Mb2454	Mycobacterium bovis AF2122/97
	MCAN_24661	Mycobacterium canettii
	MRA_2455	Mycobacterium tuberculosis H37Ra
	MT2503	Mycobacterium tuberculosis CDC1551
	TBFG_12456	Mycobacterium tuberculosis F11
	TBMG_01544	Mycobacterium tuberculosis KZN 1435
50	MSMEG_0305	Mycobacterium smegmatis	TGGAGAACTAGAACACGTTCCAATTCACGT	Kendall et al. (2007) Mol Microbiol, 65;
51	MSMEG_0309	Mycobacterium smegmatis	AACTGGAACAGGTTCTCGTTTCACAGGG	Kendall et al. (2007) Mol Microbiol, 65;
52	MSMEG_1098	Mycobacterium smegmatis	ACCATTTCTGGAACACGTTCTAGTCTGGAC	Kendall et al. (2007) Mol Microbiol, 65;
53	MSMEG_2645	Mycobacterium smegmatis	GCAACTAGAACGTGTTCTCGTTTA	Kendall et al. (2007) Mol Microbiol, 65;
54	MSMEG_3519	Mycobacterium smegmatis	TAGTAAATTAGAACACGTTTCAGTCTGGTC	Kendall et al. (2007) Mol Microbiol, 65;
55	MSMEG_3843	Mycobacterium smegmatis	GACGAAACTGCAACACGTTTCAGTTTCTGG	Kendall et al. (2007) Mol Microbiol, 65;
56	MSMEG_5519	Mycobacterium smegmatis	AATTAGAACGTGTTTCAGTC	Kendall et al. (2007) Mol Microbiol, 65;
57	MSMEG_5520	Mycobacterium smegmatis	GACTGAAACACGTTCTAATT	Kendall et al. (2007) Mol Microbiol, 65;
58	MSMEG_5904	Mycobacterium smegmatis	TTGTAACACGTTCTAGTCTTGGGGTCCA	Kendall et al. (2007) Mol Microbiol, 65;
	Mjls_5004	Mycobacterium sp. JLS
	Mkms_4709	Mycobacterium sp. KMS
	Mmcs_4621	Mycobacterium sp. MCS
59	MSMEG_5914	Mycobacterium smegmatis	TTGTCTCGAAATGTAACACGTTCTAGTTT	Kendall et al. (2007) Mol Microbiol, 65;
	Mvan_5215	Mycobacterium vanbaalenii
60	MSMEG_5915	Mycobacterium smegmatis	TAAACTAGAACGTGTTACATTTCGAGACAAG	Kendall et al. (2007) Mol Microbiol, 65;
	Mvan_5216	Mycobacterium vanbaalenii
61	MSMEG_5920	Mycobacterium smegmatis	AGTAGAACAGGTTCTAAGAATCGTGGCAAG	Kendall et al. (2007) Mol Microbiol, 65;
62	MSMEG_5921	Mycobacterium smegmatis	TCTTGCCACGATTCTTAGAACCTGTTCTACT	Kendall et al. (2007) Mol Microbiol, 65;
63	MSMEG_5925	Mycobacterium smegmatis	GAAAACTGTAACGTGTTCTAGTTAGA	Kendall et al. (2007) Mol Microbiol, 65;
64	MSMEG_5932	Mycobacterium smegmatis	ACGTGAATTAGAACGCGTTCTAGTGTCAGG	Kendall et al. (2007) Mol Microbiol, 65;
65	MSMEG_5995	Mycobacterium smegmatis	GCCAGGCTAGAACACGTTTCAGTAGCTTGAC	Kendall et al. (2007) Mol Microbiol, 65;
66	MSMEG_5996	Mycobacterium smegmatis	GCTTGTCAAGCTACTGAAACGTGTTCTAGC	Kendall et al. (2007) Mol Microbiol, 65;
67	MSMEG_6038	Mycobacterium smegmatis	ACACAAATCGTAACGTGTTCTAATCTCTGT	Kendall et al. (2007) Mol Microbiol, 65;
68	MSMEG_6039	Mycobacterium smegmatis	ACAGAGATTAGAACACGTTACGATTTGTGT	Kendall et al. (2007) Mol Microbiol, 65;
69	MSMEG_6041	Mycobacterium smegmatis	TCACTATTAGAACACGTTCTAGTGAGAA	Kendall et al. (2007) Mol Microbiol, 65;
70	MSMEG_6042	Mycobacterium smegmatis	TTCTCACTAGAACGTGTTCTAATAGTGA	Kendall et al. (2007) Mol Microbiol, 65;
71	Rv0223c	Mycobacterium tuberculosis H37Rv	TAATGGAACACGTTCTCGTTTCGCGTTC	Kendall et al. (2007) Mol Microbiol, 65;
	BCG_0260c	Mycobacterium bovis BCG Pasteur 1173P2
	JTY_0229	Mycobacterium bovis BCG Tokyo 172
	Mb0228c	Mycobacterium bovis AF2122/97
	MCAN_02291	Mycobacterium canettii
	MRA_0231	Mycobacterium tuberculosis H37Ra
	MT0233	Mycobacterium tuberculosis CDC1551
	TBFG_10225	Mycobacterium tuberculosis F11
	TBMG_00224	Mycobacterium tuberculosis KZN 1435
72	Rv0551c	Mycobacterium tuberculosis H37Rv	ATCCAAATTGCAACACGTTCTAGTCTTGCC	Kendall et al. (2007) Mol Microbiol, 65;
	BCG_0596c	Mycobacterium bovis BCG Pasteur 1173P2
	JTY_0566	Mycobacterium bovis BCG Tokyo 172
	MAF_05580	Mycobacterium africanum GM041182
	Mb0566c	Mycobacterium bovis AF2122/97
	MCAN_05541	Mycobacterium canettii
	MRA_0558	Mycobacterium tuberculosis H37Ra
	TBFG_10561	Mycobacterium tuberculosis F11
	TBMG_00556	Mycobacterium tuberculosis KZN 1435
73	Rv0552	Mycobacterium tuberculosis H37Rv	GCAAGACTAGAACGTGTTGCAATTTGGA	Kendall et al. (2007) Mol Microbiol, 65;
	BCG_0597	Mycobacterium bovis BCG Pasteur 1173P2
	JTY_0567	Mycobacterium bovis BCG Tokyo 172
	MAF_05590	Mycobacterium africanum GM041182
	Mb0567	Mycobacterium bovis AF2122/97
	MCAN_05551	Mycobacterium canettii
	MRA_0559	Mycobacterium tuberculosis H37Ra
	TBFG_10562	Mycobacterium tuberculosis F11
	TBMG_00557	Mycobacterium tuberculosis KZN 1435
74	Rv0687	Mycobacterium tuberculosis H37Rv	TTAGAACACGTTACAGTTTCGCTGCTAG	Kendall et al. (2007) Mol Microbiol, 65;
	BCG_0736	Mycobacterium bovis BCG Pasteur 1173P2
	JTY_0706	Mycobacterium bovis BCG Tokyo 172
	MAF_06960	Mycobacterium africanum GM041182
	Mb0706	Mycobacterium bovis AF2122/97
	MCAN_06881	Mycobacterium canettii
	MRA_0696	Mycobacterium tuberculosis H37Ra
	MT0715	Mycobacterium tuberculosis CDC1551
	TBFG_10701	Mycobacterium tuberculosis F11
	TBMG_00700	Mycobacterium tuberculosis KZN 1435
75	Rv0940c	Mycobacterium tuberculosis H37Rv	TCAAATTAGAACACGTTCTAATCTCG	Kendall et al. (2007) Mol Microbiol, 65;
	BCG_0994c	Mycobacterium bovis BCG Pasteur 1173P2
	JTY_0964	Mycobacterium bovis BCG Tokyo 172
	MAF_09490	Mycobacterium africanum GM041182
	Mb0965c	Mycobacterium bovis AF2122/97
	MCAN_09401	Mycobacterium canettii
	MRA_0948	Mycobacterium tuberculosis H37Ra
	MT0967	Mycobacterium tuberculosis CDC1551
	TBFG_10958	Mycobacterium tuberculosis F11
	TBMG_03049	Mycobacterium tuberculosis KZN 1435
76	Rv0953c	Mycobacterium tuberculosis H37Rv	AGGTGGAACACGTTCTAATT	Kendall et al. (2007) Mol Microbiol, 65;
	BCG_1007c	Mycobacterium bovis BCG Pasteur 1173P2
	JTY_0977	Mycobacterium bovis BCG Tokyo 172
	MAF_09620	Mycobacterium africanum GM041182
	Mb0978c	Mycobacterium bovis AF2122/97
	MCAN_09571	Mycobacterium canettii
	MRA_0960	Mycobacterium tuberculosis H37Ra
	MT0980	Mycobacterium tuberculosis CDC1551
77	Rv0954	Mycobacterium tuberculosis H37Rv	CACCGAATTAGAACGTGTTCCACCTGCGCC	Kendall et al. (2007) Mol Microbiol, 65;
	BCG_1008	Mycobacterium bovis BCG Pasteur 1173P2
	JTY_0978	Mycobacterium bovis BCG Tokyo 172
	MAF_09630	Mycobacterium africanum GM041182
	Mb0979	Mycobacterium bovis AF2122/97
	MCAN_09581	Mycobacterium canettii
	MRA_0961	Mycobacterium tuberculosis H37Ra
	MT0981	Mycobacterium tuberculosis CDC1551
78	Rv1628c	Mycobacterium tuberculosis H37Rv	GCAGAACTGCAACACGTTTCAGTTTTAC	Kendall et al. (2007) Mol Microbiol, 65;
	BCG_1666c	Mycobacterium bovis BCG Pasteur 1173P2
	JTY_1641	Mycobacterium bovis BCG Tokyo 172
	MAF_16400	Mycobacterium africanum GM041182
	Mb1654c	Mycobacterium bovis AF2122/97
	MRA_1638	Mycobacterium tuberculosis H37Ra
	MT1664	Mycobacterium tuberculosis CDC1551
	TBFG_11644	Mycobacterium tuberculosis F11
	TBMG_02366	Mycobacterium tuberculosis KZN 1435
79	Rv1629	Mycobacterium tuberculosis H37Rv	CGTAAAACTGAAACGTGTTGCAGTTCTGCT	Kendall et al. (2007) Mol Microbiol, 65;
	BCG_1667	Mycobacterium bovis BCG Pasteur 1173P2
	JTY_1642	Mycobacterium bovis BCG Tokyo 172
	MAF_16410	Mycobacterium africanum GM041182
	Mb1655	Mycobacterium bovis AF2122/97
	MRA_1639	Mycobacterium tuberculosis H37Ra
	MT1665	Mycobacterium tuberculosis CDC1551
	TBFG_11645	Mycobacterium tuberculosis F11
	TBMG_02365	Mycobacterium tuberculosis KZN 1435
80	Rv1894c	Mycobacterium tuberculosis H37Rv	CAAGACGGGTACTAAACTAGAACACGTTTCA	Kendall et al. (2007) Mol Microbiol, 65;
	BCG_1932c	Mycobacterium bovis BCG Pasteur 1173P2
	JTY_1916	Mycobacterium bovis BCG Tokyo 172
	MAF_19170	Mycobacterium africanum GM041182
	Mb1927c	Mycobacterium bovis AF2122/97
	MCAN_19101	Mycobacterium canettii
	MRA_1905	Mycobacterium tuberculosis H37Ra
	MT1944	Mycobacterium tuberculosis CDC1551
	TBFG_11922	Mycobacterium tuberculosis F11
	TBMG_02099	Mycobacterium tuberculosis KZN 1435
81	Rv3503c	Mycobacterium tuberculosis H37Rv	TTGTAACACGTTCTAGTCTCTGAATCCA	Kendall et al. (2007) Mol Microbiol, 65;
	BCG_3567c	Mycobacterium bovis BCG Pasteur 1173P2
	JTY_3567	Mycobacterium bovis BCG Tokyo 172
	MAF_35160	Mycobacterium africanum GM041182
	Mb3533c	Mycobacterium bovis AF2122/97
	MCAN_35171	Mycobacterium canettii
	MRA_3543	Mycobacterium tuberculosis H37Ra
	MT3607	Mycobacterium tuberculosis CDC1551
	TBFG_13537	Mycobacterium tuberculosis F11
	TBMG_03548	Mycobacterium tuberculosis KZN 1435
82	Rv3504	Mycobacterium tuberculosis H37Rv	TTCAGAGACTAGAACGTGTTACAACCGGGA	Kendall et al. (2007) Mol Microbiol, 65;
	BCG_3568	Mycobacterium bovis BCG Pasteur 1173P2
	JTY_3568	Mycobacterium bovis BCG Tokyo 172
	MAF_35170	Mycobacterium africanum GM041182
	Mb3534	Mycobacterium bovis AF2122/97
	MCAN_35181	Mycobacterium canettii
	MRA_3544	Mycobacterium tuberculosis H37Ra
	MT3608	Mycobacterium tuberculosis CDC1551
	TBFG_13538	Mycobacterium tuberculosis F11
	TBMG_03549	Mycobacterium tuberculosis KZN 1435
83	Rv3515c	Mycobacterium tuberculosis H37Rv	CTTGTCAAGAAATGTAACACGTTCTAGTTTG	Kendall et al. (2007) Mol Microbiol, 65;
	BCG_3578c	Mycobacterium bovis BCG Pasteur 1173P2
	JTY_3579	Mycobacterium bovis BCG Tokyo 172
	MAF_35270	Mycobacterium africanum GM041182
	Mb3544c	Mycobacterium bovis AF2122/97
	MCAN_35261	Mycobacterium canettii
	MMAR_5001	Mycobacterium marinum M
	MRA_3554	Mycobacterium tuberculosis H37Ra
	MT3616	Mycobacterium tuberculosis CDC1551
	MUL_4075	Mycobacterium ulcerans
	TBFG_13548	Mycobacterium tuberculosis F11
	TBMG_03554	Mycobacterium tuberculosis KZN 1435
84	Rv3516	Mycobacterium tuberculosis H37Rv	AAACTAGAACGTGTTACATT	Kendall et al. (2007) Mol Microbiol, 65;
	BCG_3579	Mycobacterium bovis BCG Pasteur 1173P2
	JDM601_3649	Mycobacterium JDM601
	JTY_3580	Mycobacterium bovis BCG Tokyo 172
	MAF_35280	Mycobacterium africanum GM041182
	Mb3545	Mycobacterium bovis AF2122/97
	MCAN_35271	Mycobacterium canettii
	Mjls_5010	Mycobacterium sp. JLS
	Mkms_4716	Mycobacterium sp. KMS
	MMAR_5002	Mycobacterium marinum M
	Mmcs_4628	Mycobacterium sp. MCS
	MRA_3555	Mycobacterium tuberculosis H37Ra
	MSMEG_5915	Mycobacterium smegmatis
	MT3617	Mycobacterium tuberculosis CDC1551
	MUL_4076	Mycobacterium ulcerans
	Mvan_5216	Mycobacterium vanbaalenii
	TBFG_13549	Mycobacterium tuberculosis F11
	TBMG_03555	Mycobacterium tuberculosis KZN 1435
85	Rv3520c	Mycobacterium tuberculosis H37Rv	GTAGAACAGGTTCTAACAACGGTTTCAAC	Kendall et al. (2007) Mol Microbiol, 65;
	BCG_3584c	Mycobacterium bovis BCG Pasteur 1173P2
	JTY_3585	Mycobacterium bovis BCG Tokyo 172
	MAF_35320	Mycobacterium africanum GM041182
	Mb3550c	Mycobacterium bovis AF2122/97
	MCAN_35311	Mycobacterium canettii
	MRA_3559	Mycobacterium tuberculosis H37Ra
	MT3621	Mycobacterium tuberculosis CDC1551
	TBFG_13553	Mycobacterium tuberculosis F11
	TBMG_03559	Mycobacterium tuberculosis KZN 1435
86	Rv3521	Mycobacterium tuberculosis H37Rv	TGTTGAAACCGTTGTTAGAACCTGTTCTACT	Kendall et al. (2007) Mol Microbiol, 65;
	BCG_3585	Mycobacterium bovis BCG Pasteur 1173P2
	JTY_3586	Mycobacterium bovis BCG Tokyo 172
	MAF_35330	Mycobacterium africanum GM041182
	Mb3551	Mycobacterium bovis AF2122/97
	MCAN_35321	Mycobacterium canettii
	MRA_3560	Mycobacterium tuberculosis H37Ra
	MT3622	Mycobacterium tuberculosis CDC1551
	TBFG_13554	Mycobacterium tuberculosis F11
	TBMG_03560	Mycobacterium tuberculosis KZN 1435
87	Rv3526	Mycobacterium tuberculosis H37Rv	GAAAACTGTAACGTGTTCTAGTTAGC	Kendall et al. (2007) Mol Microbiol, 65;
	BCG_3590	Mycobacterium bovis BCG Pasteur 1173P2
	JTY_3591	Mycobacterium bovis BCG Tokyo 172
	MAF_35380	Mycobacterium africanum GM041182
	Mb3556	Mycobacterium bovis AF2122/97
	MCAN_35371	Mycobacterium canettii
	MRA_3565	Mycobacterium tuberculosis H37Ra
	TBFG_13559	Mycobacterium tuberculosis F11
	TBMG_03565	Mycobacterium tuberculosis KZN 1435
88	Rv3531c	Mycobacterium tuberculosis H37Rv	CGCAAAACAGGAACACGTTCTAGTGTCGAA	Kendall et al. (2007) Mol Microbiol, 65;
	BCG_3595c	Mycobacterium bovis BCG Pasteur 1173P2
	JTY_3596	Mycobacterium bovis BCG Tokyo 172
	MAF_35430	Mycobacterium africanum GM041182
	Mb3561c	Mycobacterium bovis AF2122/97
	MCAN_35421	Mycobacterium canettii
	MRA_3570	Mycobacterium tuberculosis H37Ra
	MT3634	Mycobacterium tuberculosis CDC1551
	TBFG_13564	Mycobacterium tuberculosis F11
	TBMG_04116	Mycobacterium tuberculosis KZN 1435
89	Rv3545c	Mycobacterium tuberculosis H37Rv	GCCAGGCTAGAACACGTTTCATTACTATGAC	Kendall et al. (2007) Mol Microbiol, 65;
	BCG_3609c	Mycobacterium bovis BCG Pasteur 1173P2
	JTY_3610	Mycobacterium bovis BCG Tokyo 172
	MAF_35570	Mycobacterium africanum GM041182
	Mb3575c	Mycobacterium bovis AF2122/97
	MCAN_35561	Mycobacterium canettii
	MRA_3584	Mycobacterium tuberculosis H37Ra
	MT3649	Mycobacterium tuberculosis CDC1551
	TBFG_13578	Mycobacterium tuberculosis F11
	TBMG_03584	Mycobacterium tuberculosis KZN 1435
90	Rv3546	Mycobacterium tuberculosis H37Rv	GCTTGTCATAGTAATGAAACGTGTTCTAGC	Kendall et al. (2007) Mol Microbiol, 65;
	BCG_3610	Mycobacterium bovis BCG Pasteur 1173P2
	JTY_3611	Mycobacterium bovis BCG Tokyo 172
	MAF_35580	Mycobacterium africanum GM041182
	MAP0521c	Mycobacterium avium paratuberculosis
	MAV_0615	Mycobacterium avium 104
	Mb3576	Mycobacterium bovis AF2122/97
	MCAN_35571	Mycobacterium canettii
	MRA_3585	Mycobacterium tuberculosis H37Ra
	MT3650	Mycobacterium tuberculosis CDC1551
	TBFG_13579	Mycobacterium tuberculosis F11
	TBMG_03585	Mycobacterium tuberculosis KZN 1435
91	Rv3570c	Mycobacterium tuberculosis H37Rv	ACACAAATCGGAACGTGTTCTAGTCTTTCT	Kendall et al. (2007) Mol Microbiol, 65;
	BCG_3635c	Mycobacterium bovis BCG Pasteur 1173P2
	JTY_3636	Mycobacterium bovis BCG Tokyo 172
	MAF_35830	Mycobacterium africanum GM041182
	Mb3601c	Mycobacterium bovis AF2122/97
	MCAN_35831	Mycobacterium canettii
	MRA_3609	Mycobacterium tuberculosis H37Ra
	MT3675	Mycobacterium tuberculosis CDC1551
	TBFG_13603	Mycobacterium tuberculosis F11
	TBMG_03609	Mycobacterium tuberculosis KZN 1435
92	Rv3571	Mycobacterium tuberculosis H37Rv	AGAAAGACTAGAACACGTTCCGATTTGTGT	Kendall et al. (2007) Mol Microbiol, 65;
	BCG_3636	Mycobacterium bovis BCG Pasteur 1173P2
	JTY_3637	Mycobacterium bovis BCG Tokyo 172
	MAF_35840	Mycobacterium africanum GM041182
	Mb3602	Mycobacterium bovis AF2122/97
	MCAN_35841	Mycobacterium canettii
	MRA_3610	Mycobacterium tuberculosis H37Ra
	MT3676	Mycobacterium tuberculosis CDC1551
	TBFG_13604	Mycobacterium tuberculosis F11
	TBMG_03610	Mycobacterium tuberculosis KZN 1435
93	Rv3573c	Mycobacterium tuberculosis H37Rv	GCACTATTAGAACACGTTCTAGTGGGCA	Kendall et al. (2007) Mol Microbiol, 65;
	BCG_3638c	Mycobacterium bovis BCG Pasteur 1173P2
	JTY_3639	Mycobacterium bovis BCG Tokyo 172
	MAF_35860	Mycobacterium africanum GM041182
	Mb3604c	Mycobacterium bovis AF2122/97
	MCAN_35861	Mycobacterium canettii
94	Rv3574	Mycobacterium tuberculosis H37Rv	TGCCCACTAGAACGTGTTCTAATAGTGC	Kendall et al. (2007) Mol Microbiol, 65;
	BCG_3639	Mycobacterium bovis BCG Pasteur 1173P2
	JTY_3640	Mycobacterium bovis BCG Tokyo 172
	MAF_35870	Mycobacterium africanum GM041182
	Mb3605	Mycobacterium bovis AF2122/97
	MCAN_35871	Mycobacterium canettii
95	MSMEG_0596	Mycobacterium smegmatis	TGTGGTCTGACCACACTACC	Vindal et al. (2007) BMC Genomics, 8;
96	Mb0601	Mycobacterium bovis AF2122/97	TCGGTCTGACCACTTGACGTCTTACCAA	Vindal et al. (2008) FEBS Lett, 582;
	BCG_0631	Mycobacterium bovis BCG Pasteur 1173P2
	JTY_0601	Mycobacterium bovis BCG Tokyo 172
	MCAN_05921	Mycobacterium canettii
	MRA_0593	Mycobacterium tuberculosis H37Ra
	MT0615	Mycobacterium tuberculosis CDC1551
	Rv0586	Mycobacterium tuberculosis H37Rv
	TBFG_10597	Mycobacterium tuberculosis F11
	TBMG_00593	Mycobacterium tuberculosis KZN 1435
97	Mvan_2942	Mycobacterium vanbaalenii	CTGGTCTGACCACTTGACCTTTGTGCCG	Vindal et al. (2008) FEBS Lett, 582;
98	Rv0586	Mycobacterium tuberculosis H37Rv	TCGGTCTGACCACTTGACGTCTTACCAA	Vindal et al. (2008) FEBS Lett, 582;
	BCG_0631	Mycobacterium bovis BCG Pasteur 1173P2
	JTY_0601	Mycobacterium bovis BCG Tokyo 172
	Mb0601	Mycobacterium bovis AF2122/97
	MCAN_05921	Mycobacterium canettii
	MRA_0593	Mycobacterium tuberculosis H37Ra
	MT0615	Mycobacterium tuberculosis CDC1551
	TBFG_10597	Mycobacterium tuberculosis F11
	TBMG_00593	Mycobacterium tuberculosis KZN 1435
99	Rv2710	Mycobacterium tuberculosis H37Rv	CACACTTCTCAGGACTTTCTCAGGTCTTCG	Jacques et al. (2005) Bioinformatics,21;
	BCG_2723	Mycobacterium bovis BCG Pasteur 1173P2
	JTY_2717	Mycobacterium bovis BCG Tokyo 172
	MAF_27140	Mycobacterium africanum GM041182
	Mb2729	Mycobacterium bovis AF2122/97
	MCAN_27361	Mycobacterium canettii
	MRA_2738	Mycobacterium tuberculosis H37Ra
	MT2783	Mycobacterium tuberculosis CDC1551
	TBFG_12724	Mycobacterium tuberculosis F11
	TBMG_01264	Mycobacterium tuberculosis KZN 1435
100	Rv0187	Mycobacterium tuberculosis H37Rv	TAAATATATACCCTATACGGGTATCTGGTAA	Festa et al. (2011) Mol Microbiol,79;
	BCG_0224	Mycobacterium bovis BCG Pasteur 1173P2
	JTY_0193	Mycobacterium bovis BCG Tokyo 172
	MAF_01880	Mycobacterium africanum GM041182
	Mb0193	Mycobacterium bovis AF2122/97
	MRA_0195	Mycobacterium tuberculosis H37Ra
	MT0197	Mycobacterium tuberculosis CDC1551
	TBFG_10188	Mycobacterium tuberculosis F11
	TBMG_00188	Mycobacterium tuberculosis KZN 1435
101	Rv0189c	Mycobacterium tuberculosis H37Rv	ATATCTTGTACCCCAGCGGGGTATCGGACCT	Festa et al. (2011) Mol Microbiol,79;
	BCG_0226c	Mycobacterium bovis BCG Pasteur 1173P2
	JTY_0195	Mycobacterium bovis BCG Tokyo 172
	MAF_01900	Mycobacterium africanum GM041182
	Mb0195c	Mycobacterium bovis AF2122/97
	MCAN_01951	Mycobacterium canettii
	MRA_0197	Mycobacterium tuberculosis H37Ra
	MT0199	Mycobacterium tuberculosis CDC1551
	TBFG_10190	Mycobacterium tuberculosis F11
	TBMG_00190	Mycobacterium tuberculosis KZN 1435
102	Rv0190	Mycobacterium tuberculosis H37Rv	CGATACCCCGCTGGGGTACAA	Festa et al. (2011) Mol Microbiol,79;
	BCG_0227	Mycobacterium bovis BCG Pasteur 1173P2
	JTY_0196	Mycobacterium bovis BCG Tokyo 172
	MAF_01910	Mycobacterium africanum GM041182
	Mb0196	Mycobacterium bovis AF2122/97
	MCAN_01961	Mycobacterium canettii
	MRA_0198	Mycobacterium tuberculosis H37Ra
	MT0200	Mycobacterium tuberculosis CDC1551
	TBFG_10191	Mycobacterium tuberculosis F11
	TBMG_00191	Mycobacterium tuberculosis KZN 1435
103	Rv0846c	Mycobacterium tuberculosis H37Rv	TATATACCCTATAGGGGTAGGGTGTAAGGG	Festa et al. (2011) Mol Microbiol,79;
	MAF_08550	Mycobacterium africanum GM041182
	MRA_0854	Mycobacterium tuberculosis H37Ra
	MT0869	Mycobacterium tuberculosis CDC1551
	TBFG_10863	Mycobacterium tuberculosis F11
	TBMG_03144	Mycobacterium tuberculosis KZN 1435
104	Rv0847	Mycobacterium tuberculosis H37Rv	CCCTTACACCCTACCCCTATAGGGTATATA	Festa et al. (2011) Mol Microbiol,79;
	MAF_08560	Mycobacterium africanum GM041182
	MRA_0855	Mycobacterium tuberculosis H37Ra
	MT0870	Mycobacterium tuberculosis CDC1551
	TBFG_10864	Mycobacterium tuberculosis F11
	TBMG_03143	Mycobacterium tuberculosis KZN 1435
105	Rv2963	Mycobacterium tuberculosis H37Rv	ACTATACCCCCGGGTGGTATATG	Festa et al. (2011) Mol Microbiol,79;
	BCG_2984	Mycobacterium bovis BCG Pasteur 1173P2
	JTY_2979	Mycobacterium bovis BCG Tokyo 172
	MAF_29680	Mycobacterium africanum GM041182
	Mb2987	Mycobacterium bovis AF2122/97
	MCAN_29851	Mycobacterium canettii
	MRA_2990	Mycobacterium tuberculosis H37Ra
	MT3039	Mycobacterium tuberculosis CDC1551
	TBFG_12977	Mycobacterium tuberculosis F11
	TBMG_01008	Mycobacterium tuberculosis KZN 1435
106	Rv4014	Mycobacterium tuberculosis H37Rv	TTTACCAGATACCCGTATAGGGTATA	Festa et al. (2011) Mol Microbiol,79;
	MT0196	Mycobacterium tuberculosis CDC1551
107	Rv3549c	Mycobacterium tuberculosis H37Rv	TACCTAAGCAAGCACTTGCTTGGTACGCTA	Kendall et al. (2010) Microbiology, 156;
	JDM601_3703	Mycobacterium JDM601
	MAF_35610	Mycobacterium africanum GM041182
	MAP0517	Mycobacterium avium paratuberculosis
	MAV_0611	Mycobacterium avium 104
	Mb3579c	Mycobacterium bovis AF2122/97
	MCAN_35601	Mycobacterium canettii
	Mflv_1491	Mycobacterium gilvum
	Mjls_5067	Mycobacterium sp. JLS
	Mkms_4768	Mycobacterium sp. KMS
	Mmcs_4682	Mycobacterium sp. MCS
	MRA_3588	Mycobacterium tuberculosis H37Ra
	MSMEG_6000	Mycobacterium smegmatis
	Mspyr1_46760	Mycobacterium Spyr1
	MUL_4111	Mycobacterium ulcerans
	Mvan_5265	Mycobacterium vanbaalenii
	TBFG_13582	Mycobacterium tuberculosis F11
	TBMG_03588	Mycobacterium tuberculosis KZN 1435
108	Rv3550	Mycobacterium tuberculosis H37Rv	CGTACCAAGCAAGTGCTTGCTTAGGTAG	Kendall et al. (2010) Microbiology, 156;
	MAF_35620	Mycobacterium africanum GM041182
	MAP0516c	Mycobacterium avium paratuberculosis
	MAV_0610	Mycobacterium avium 104
	Mb3580	Mycobacterium bovis AF2122/97
	MCAN_35611	Mycobacterium canettii
	Mflv_1490	Mycobacterium gilvum
	Mjls_5068	Mycobacterium sp. JLS
	Mkms_4769	Mycobacterium sp. KMS
	Mmcs_4683	Mycobacterium sp. MCS
	MRA_3589	Mycobacterium tuberculosis H37Ra
	MSMEG_6001	Mycobacterium smegmatis
	Mspyr1_46770	Mycobacterium Spyr1
	MUL_4113	Mycobacterium ulcerans
	Mvan_5266	Mycobacterium vanbaalenii
	TBFG_13583	Mycobacterium tuberculosis F11
109	Rv3557c	Mycobacterium tuberculosis H37Rv	GCTGGCCGAGCAAGCGCTTGGTTGATAGTC	Kendall et al. (2010) Microbiology, 156;
	BCG_3621c	Mycobacterium bovis BCG Pasteur 1173P2
	JTY_3622	Mycobacterium bovis BCG Tokyo 172
	MAF_35690	Mycobacterium africanum GM041182
	Mb3587c	Mycobacterium bovis AF2122/97
	MCAN_35681	Mycobacterium canettii
	MRA_3596	Mycobacterium tuberculosis H37Ra
	MT3661	Mycobacterium tuberculosis CDC1551
	TBFG_13590	Mycobacterium tuberculosis F11
	TBMG_03596	Mycobacterium tuberculosis KZN 1435
110	Rv3560c	Mycobacterium tuberculosis H37Rv	CCTAACAAAGCAAGTGCTTGGTAGGTTAGC	Kendall et al. (2010) Microbiology, 156;
	BCG_3624c	Mycobacterium bovis BCG Pasteur 1173P2
	JTY_3625	Mycobacterium bovis BCG Tokyo 172
	MAF_35720	Mycobacterium africanum GM041182
	Mb3590c	Mycobacterium bovis AF2122/97
	MCAN_35711	Mycobacterium canettii
	MRA_3599	Mycobacterium tuberculosis H37Ra
	MT3665	Mycobacterium tuberculosis CDC1551
	TBFG_13593	Mycobacterium tuberculosis F11
	TBMG_03599	Mycobacterium tuberculosis KZN 1435
111	Rv3561	Mycobacterium tuberculosis H37Rv	TACCAAGCACTTGCTTTGTT	Kendall et al. (2010) Microbiology, 156;
	BCG_3625	Mycobacterium bovis BCG Pasteur 1173P2
	JDM601_3717	Mycobacterium JDM601
	JTY_3626	Mycobacterium bovis BCG Tokyo 172
	MAF_35730	Mycobacterium africanum GM041182
	MAP0506c	Mycobacterium avium paratuberculosis
	MAV_0600	Mycobacterium avium 104
	Mb3591	Mycobacterium bovis AF2122/97
	MCAN_35721	Mycobacterium canettii
	Mjls_5079	Mycobacterium sp. JLS
	Mkms_4780	Mycobacterium sp. KMS
	Mmcs_4694	Mycobacterium sp. MCS
	MRA_3600	Mycobacterium tuberculosis H37Ra
	MT3666	Mycobacterium tuberculosis CDC1551
	MUL_4126	Mycobacterium ulcerans
	TBFG_13594	Mycobacterium tuberculosis F11
	TBMG_03600	Mycobacterium tuberculosis KZN 1435
112	MSMEG_6000	Mycobacterium smegmatis	TACCTAAGCAAGCACTTGCTTGGTACGCTA	Kendall et al. (2010) Microbiology, 156;
	JDM601_3703	Mycobacterium JDM601
	MAF_35610	Mycobacterium africanum GM041182
	MAP0517	Mycobacterium avium paratuberculosis
	MAV_0611	Mycobacterium avium 104
	Mb3579c	Mycobacterium bovis AF2122/97
	MCAN_35601	Mycobacterium canettii
	Mflv_1491	Mycobacterium gilvum
	Mjls_5067	Mycobacterium sp. JLS
	Mkms_4768	Mycobacterium sp. KMS
	Mmcs_4682	Mycobacterium sp. MCS
	MRA_3588	Mycobacterium tuberculosis H37Ra
	Mspyr1_46760	Mycobacterium Spyr1
	MUL_4111	Mycobacterium ulcerans
	Mvan_5265	Mycobacterium vanbaalenii
	Rv3549c	Mycobacterium tuberculosis H37Rv
	TBFG_13582	Mycobacterium tuberculosis F11
	TBMG_03588	Mycobacterium tuberculosis KZN 1435
113	MSMEG_6012	Mycobacterium smegmatis	TCTAACAAAGCAAGTGCTTGGTAGGTTAGC	Kendall et al. (2010) Microbiology, 156;
	Mjls_5078	Mycobacterium sp. JLS
	Mkms_4779	Mycobacterium sp. KMS
	Mmcs_4693	Mycobacterium sp. MCS
114	MSMEG_6014	Mycobacterium smegmatis	TACCAAGCACTTGCTTTGTT	Kendall et al. (2010) Microbiology, 156;
	BCG_3625	Mycobacterium bovis BCG Pasteur 1173P2
	JDM601_3717	Mycobacterium JDM601
	JTY_3626	Mycobacterium bovis BCG Tokyo 172
	MAF_35730	Mycobacterium africanum GM041182
	MAP0506c	Mycobacterium avium paratuberculosis
	MAV_0600	Mycobacterium avium 104
	Mb3591	Mycobacterium bovis AF2122/97
	MCAN_35721	Mycobacterium canettii
	Mjls_5079	Mycobacterium sp. JLS
	Mkms_4780	Mycobacterium sp. KMS
	Mmcs_4694	Mycobacterium sp. MCS
	MRA_3600	Mycobacterium tuberculosis H37Ra
	MT3666	Mycobacterium tuberculosis CDC1551
	MUL_4126	Mycobacterium ulcerans
	Rv3561	Mycobacterium tuberculosis H37Rv
	TBFG_13594	Mycobacterium tuberculosis F11
	TBMG_03600	Mycobacterium tuberculosis KZN 1435
115	MSMEG_6001	Mycobacterium smegmatis	CGTACCAAGCAAGTGCTTGCTTAGGTAG	Kendall et al. (2010) Microbiology, 156;
	MAF_35620	Mycobacterium africanum GM041182
	MAP0516c	Mycobacterium avium paratuberculosis
	MAV_0610	Mycobacterium avium 104
	Mb3580	Mycobacterium bovis AF2122/97
	MCAN_35611	Mycobacterium canettii
	Mflv_1490	Mycobacterium gilvum
	Mjls_5068	Mycobacterium sp. JLS
	Mkms_4769	Mycobacterium sp. KMS
	Mmcs_4683	Mycobacterium sp. MCS
	MRA_3589	Mycobacterium tuberculosis H37Ra
	Mspyr1_46770	Mycobacterium Spyr1
	MUL_4113	Mycobacterium ulcerans
	Mvan_5266	Mycobacterium vanbaalenii
	Rv3550	Mycobacterium tuberculosis H37Rv
	TBFG_13583	Mycobacterium tuberculosis F11
	TBMG_03589	Mycobacterium tuberculosis KZN 1435
116	MSMEG_6009	Mycobacterium smegmatis	CCTAGCAAGTGCTTGGTTGG	Kendall et al. (2010) Microbiology, 156;
